# Supplementary material for: Runx3 Restoration Regresses K-Ras-Activated Mouse Lung Cancers and Inhibits Recurrence
Source: Cells. 2023 Oct 11;12(20):2438. doi: 10.3390/cells12202438 (PMC10605764; doi:10.3390/cells12202438)
Supplement: Supplementary file 1 [file cells-12-02438-s001.zip]

Archive with 3 entries (3 files):
- Supplementary Data 1 (Exon sequencing).xlsb
- Supplementary Data 2 (mRNA_sequencing).xlsx
- Supplementary Figures.pdf
